# Supplementary material for: Cataract Surgery in Congenital Colobomatous Microphthalmia Associated With Intraorbital Cyst in an Adult
Source: Case Rep Ophthalmol Med. 2025 Nov 10;2025:6625168. doi: 10.1155/crop/6625168 (PMC12623073; doi:10.1155/crop/6625168)
Supplement: Supporting Information — Additional supporting information can be found online in the Supporting Information section. The patient's family provided photographs of his life before and after surgery. [file 6625168.f1.zip]

Archive with 2 entries (2 files):
- Supplementalfigure.docx
- surgery.mp4
